# Supplementary material for: The genetic landscape of the human solute carrier (SLC) transporter superfamily
Source: Hum Genet. 2019 Nov 2;138(11):1359–77. doi: 10.1007/s00439-019-02081-x (PMC6874521; doi:10.1007/s00439-019-02081-x)
Supplement: Supplementary file 1 — Supplementary Table 1. Overview of the 401 SLC genes included in the dataset, including their respective endogenous and drug substrates. Data obtained from http://slc.bioparadigms.org (XLSX 68 kb) [file 439_2019_2081_MOESM1_ESM.xlsx]

## Sheet: Sheet1
Gene Name	Endogenous Substrates	Drug Substrates
SLC1A1	Neurotransmitters	Glutamic Acid
SLC1A2	Neurotransmitters	Glutamic Acid
SLC1A3	Neurotransmitters	Glutamic Acid
SLC1A4	Amino Acids	Sodium
SLC1A5	Amino Acids	Fluciclovine
SLC1A6	Neurotransmitters	Glutamic Acid
SLC1A7	Neurotransmitters	Glutamic Acid
SLC2A1	Sugars	Anethetics
SLC2A2	Sugars	Antibiotics
SLC2A3	Sugars	Anticancer Agents
SLC2A4	Sugars	Anticancer Agents
SLC2A5	Sugars	Anticancer Agents
SLC2A6	Sugars	Diuretics
SLC2A7	Sugars
SLC2A8	Sugars
SLC2A9	Sugars	Antihypertensive Agents
SLC2A10	Sugars
SLC2A11	Sugars
SLC2A12	Sugars
SLC2A13	Other
SLC2A14	Sugars
SLC3A1	Amino Acids	Sodium
SLC3A2	Amino Acids	CNS Stimulants
SLC4A1	Inorganic Ions
SLC4A2	Inorganic Ions
SLC4A3	Inorganic Ions
SLC4A4	Inorganic Ions	Sodium Bicarbonate
SLC4A5	Inorganic Ions	Sodium Bicarbonate
SLC4A7	Inorganic Ions	Sodium Bicarbonate
SLC4A8	Inorganic Ions	DIDS, Sodium Bicarbonate
SLC4A9	Inorganic Ions
SLC4A10	Inorganic Ions	Sodium Bicarbonate
SLC4A11	Other	Boron
SLC5A1	Sugars	Antidiabetics
SLC5A2	Sugars	Antidiabetics
SLC5A3	Other	Inositol, Phlorizin
SLC5A4	Inorganic Ions	Anticancer Agents, Antidiabetics
SLC5A5	Organic Ions
SLC5A6	Carboxylates	Anticonvulsants
SLC5A7	Choline
SLC5A8	Fatty Acids	NSAIDs
SLC5A9	Sugars	Antidiabetics
SLC5A10	Sugars	Antidiabetics
SLC5A11	Other	Antidiabetics
SLC5A12	Fatty Acids	NSAIDs
SLC6A1	Neurotransmitters	Benzodiazepine Agents
SLC6A2	Neurotransmitters	Amphetamines, Antidepressants, Antifibromyalgic Agents, CNS Stimulants, SNRIs
SLC6A3	Neurotransmitters	Amphetamines, Antidepressants, CNS Stimulants
SLC6A4	Neurotransmitters	Amphetamines, Antidepressants
SLC6A5	Neurotransmitters	Haloperidol, Amoxapine, Bitopertin
SLC6A6	Amino Acids
SLC6A7	Neurotransmitters	Sodium
SLC6A8	Amino Acids	Sodium
SLC6A9	Amino Acids	Bitopertin
SLC6A11	Neurotransmitters	GABA Reuptake Inhibitors, Benzodiazepine Agents
SLC6A12	Neurotransmitters	Antihypertensive Agents, Benzodiazepine Agents, Antihypertensive Agents, Choloretic Agents, NSAIDs
SLC6A13	Neurotransmitters	Antihypertensive Agents
SLC6A14	Amino Acids	Antiviral Agents
SLC6A15	Amino Acids	Sodium
SLC6A16	Amino Acids	Sodium
SLC6A17	Amino Acids	Sodium
SLC6A18	Amino Acids	Sodium
SLC6A19	Amino Acids	Sodium
SLC6A20	Amino Acids	Sodium
SLC7A1	Amino Acids
SLC7A2	Amino Acids
SLC7A3	Amino Acids	Antibiotics
SLC7A4	Amino Acids
SLC7A5	Amino Acids	Anticancer Agents, Hormones
SLC7A6	Amino Acids
SLC7A7	Amino Acids	Fluciclovine
SLC7A8	Amino Acids	Levodopa
SLC7A9	Amino Acids
SLC7A10	Amino Acids	Sodium
SLC7A11	Amino Acids	Antiinflammatory Agents, Statins
SLC7A13	Amino Acids	Sodium
SLC7A14	Amino Acids
SLC8A1	Inorganic Ions	Antioxidants, Calcium Modulators, Lipid Regulating Agents, Diuretics
SLC8A2	Inorganic Ions	Chlorthalidone, Benzamil
SLC8A3	Inorganic Ions	Chlorthalidone, Benzamil
SLC8B1	Inorganic Ions
SLC9A1	Metals	Diuretics, Cariporide
SLC9A2	Metals	Cariporide
SLC9A3	Metals	Cariporide
SLC9A4	Metals	Cariporide
SLC9A5	Inorganic Ions	Sodium
SLC9A6	Metals
SLC9A7	Metals
SLC9A8	Inorganic Ions	Sodium
SLC9A9	Inorganic Ions
SLC9B1	Metals
SLC9B2	Metals
SLC9C1	Inorganic Ions	Sodium
SLC9C2	Inorganic Ions
SLC10A1	Bile Acids	Antiviral Agents, Diuretics, Hormones, NSAIDs, Statins
SLC10A2	Bile Acids	Anticancer Agents, Antiviral Agents
SLC10A3	Bile Acids	Sodium
SLC10A4	Bile Acids	Sodium
SLC10A5	Bile Acids	Sodium
SLC10A6	Hormones	Hormones, Sodium
SLC10A7	Inorganic Ions	Sodium
SLC11A1	Metals	Manganese, Iron
SLC11A2	Metals	Copper, Mangafodipir, Iron
SLC12A1	Inorganic Ions	Antihypertensive Agents, Diuretics
SLC12A2	Inorganic Ions	Antihypertensive Agents, Diuretics
SLC12A3	Inorganic Ions	Antihypertensive Agents, Diuretics
SLC12A4	Inorganic Ions	Diuretics, Potassium Chloride
SLC12A5	Inorganic Ions	Diuretics, Potassium Chloride
SLC12A6	Inorganic Ions	DIOA, Potassium Chloride
SLC12A7	Inorganic Ions	DIDS, Potassium Chloride
SLC12A8	Inorganic Ions	Diuretics, DIDS, NEM, Potassium Chloride, TNF-alpha inhibitors
SLC12A9	Inorganic Ions
SLC13A1	Inorganic Ions	Thiosulfate, Selenate, Molybdate, Citrate, Succinic Acid
SLC13A2	Carboxylates	Succinic Acid
SLC13A3	Carboxylates	Succinic Acid
SLC13A4	Inorganic Ions	Phenol, Sulfate, Sodium
SLC13A5	Carboxylates	Sodium Citrate, Sodium
SLC14A1	Urea Cycle
SLC14A2	Urea Cycle	Antihypertensive Agents, Hormones
SLC15A1	Oligopeptides	Antibiotics
SLC15A2	Oligopeptides	Antibiotics
SLC15A3	Oligopeptides	Histidine
SLC15A4	Oligopeptides	Histidine
SLC15A5	Hormones
SLC16A1	Carboxylates	Anticancer Agents, Probenecid, Niacin, Statins
SLC16A10	Amino Acids	Hormones
SLC16A11	Pyruvate
SLC16A12	Other
SLC16A13	Carboxylates
SLC16A14	Carboxylates
SLC16A2	Hormones	Levothyroxine
SLC16A3	Carboxylates	Niacin, Pyruvic Acid
SLC16A4	Carboxylates	Pyruvic Acid
SLC16A5	Other	Anticancer Agents, Diuretics, Pyruvic Acid
SLC16A6	Carboxylates	Pyruvic Acid
SLC16A7	Carboxylates	Anticancer Agents, Pyruvic Acid
SLC16A8	Carboxylates	Pyruvic Acid
SLC16A9	Carboxylates
SLC17A1	Inorganic Ions	Phosphate, Sodium
SLC17A2	Inorganic Ions	Phosphate, Sodium
SLC17A3	Urea Cycle	Sodium
SLC17A4	Urea Cycle	NSAIDs, Sodium
SLC17A5	Other	Sodium
SLC17A6	Neurotransmitters	Sodium
SLC17A7	Neurotransmitters	Sodium
SLC17A8	Neurotransmitters	Sodium
SLC17A9	Neurotransmitters
SLC18A1	Hormones	Amphetamines, Antiadrenergic Agents, Decongestants, Hormones, SSRIs
SLC18A2	Hormones	Amphetamines, Antiadrenergic Agents, CNS Stimulants, Decongestants, Hormones
SLC18A3	Neurotransmitters	Rocuronium
SLC18B1	Unknown
SLC19A1	Vitamins	Anticancer Agents
SLC19A2	Vitamins	Thiamine, Folic Acid
SLC19A3	Vitamins	Thiamine
SLC20A1	Inorganic Ions	Calcium Phosphate
SLC20A2	Inorganic Ions	Calcium Phosphate
SLC22A1	Organic Ions	Anesthetics, NMDA Receptor Agonists, Atropine, Antiadrenergic Agents, Antiarrhythmics, Anticancer Agents, Antidiabetics, Antiviral Agents, Echinocandins, H2 Antagonists, Hormones, Diuretics
SLC22A10	Organic Ions	Hormones, Probenecid
SLC22A11	Organic Ions	Antibiotics, Anticancer Agents, Diuretics, H2 Antagonists, Hormones, NSAIDs
SLC22A12	Urea Cycle	Lesinurad, Losartan, Probenecid
SLC22A13	Urea Cycle
SLC22A14	Organic Ions
SLC22A15	Organic Ions	Guanidine
SLC22A16	Other	Anticancer Agents
SLC22A17	Other
SLC22A18	Organic Ions
SLC22A2	Organic Ions	Antiarrhythmetics, Antibiotics, Anticancer Agents, Antidepressants, Antidiabetics, Antihypertensive Agents, Antiviral Agents, H2 Antagonists, Hormones, Diuretics
SLC22A20	Organic Ions
SLC22A23	Organic Ions
SLC22A24	Urea Cycle
SLC22A25	Urea Cycle
SLC22A3	Organic Ions	Antidepressants, Antidiabetics, Antiviral Agents, H2 Antagonists, Hormones
SLC22A31	Organic Ions
SLC22A4	Organic Ions	Antibiotics, Anticancer Agents, Antidepressants, Antihypertensive Agents, Diuretics, H2 Antagonists
SLC22A5	Organic Ions	Amphetamines, Antibiotics, Antidepressants, Antihypertensive Agents, Diuretics, H2 Antagonists, Hormones
SLC22A6	Organic Ions	Antibiotics, Antiviral Agents
SLC22A7	Organic Ions	Antibiotics, Anticancer Agents, H2 Antagonists, Hormones, Diuretics, NSAIDs
SLC22A8	Organic Ions	Antibiotics, Anticancer Agents, Antiviral Agent, Diuretics, H2 Antagonists, Probenecid, Hormones, NSAIDs
SLC22A9	Organic Ions
SLC23A1	Carboxylates	Vitamin C
SLC23A2	Carboxylates	Vitamin C
SLC23A3	Carboxylates	Vitamin C
SLC24A1	Inorganic Ions	Calcium
SLC24A2	Inorganic Ions	Calcium
SLC24A3	Inorganic Ions	Calcium
SLC24A4	Inorganic Ions	Calcium
SLC24A5	Inorganic Ions	Calcium
SLC25A1	Carboxylates	Sodium Citrate, NAD
SLC25A10	Carboxylates	Succinic Acid
SLC25A11	Carboxylates	Oxogluric Acid
SLC25A12	Amino Acids	Calcium
SLC25A13	Amino Acids	Calcium
SLC25A14	Organic Ions
SLC25A15	Urea Cycle	Ornithine
SLC25A16	Cofactors
SLC25A17	Cofactors
SLC25A18	Amino Acids	Glutamic Acid
SLC25A19	Vitamins
SLC25A2	Urea Cycle	Ornithine
SLC25A20	Other
SLC25A21	Carboxylates	Sodium Citrate
SLC25A22	Amino Acids	Glutamic Acid
SLC25A23	Cofactors	Calcium
SLC25A24	Cofactors	Calcium
SLC25A25	Cofactors	Calcium
SLC25A26	Other
SLC25A27	Metals
SLC25A28	Amino Acids	Heme
SLC25A29	Urea Cycle
SLC25A3	Inorganic Ions	Phosphate
SLC25A30	Glycosylamines
SLC25A31	Glycosylamines	Beta Blockers
SLC25A32	Vitamins	Diuretics
SLC25A33	Glycosylamines	Folic Acid
SLC25A34	Glycosylamines	Mercurials, Tannic Acid
SLC25A35	Metals
SLC25A36	Glycosylamines
SLC25A37	Metals	Mercurials, Tannic Acid
SLC25A38	Other	Heme
SLC25A39	Unknown
SLC25A4	Glycosylamines
SLC25A40	Unknown	Clodronate, Carboxyatractyloside
SLC25A41	Glycosylamines
SLC25A42	Cofactors
SLC25A43	Unknown
SLC25A44	Unknown
SLC25A45	Unknown
SLC25A46	Unknown
SLC25A47	H+
SLC25A48	Unknown
SLC25A49	Unknown
SLC25A5	Glycosylamines	Clodronate
SLC25A50	Unknown
SLC25A51	Unknown
SLC25A52	Unknown
SLC25A53	Unknown
SLC25A6	Glycosylamines	Clodronate
SLC25A7	Fatty Acids
SLC25A8	H+	Hormones
SLC25A9	H+
SLC26A1	Organic Ions
SLC26A10	Organic Ions
SLC26A11	Organic Ions	Sodium
SLC26A2	Organic Ions
SLC26A3	Organic Ions	Hydrogen Carbonate
SLC26A4	Organic Ions
SLC26A5	Organic Ions	Hydrogen Carbonate
SLC26A6	Organic Ions	DIDS
SLC26A7	Organic Ions	Hydrogen Carbonate
SLC26A8	Organic Ions	DIDS
SLC26A9	Organic Ions	DIDS
SLC27A1	Fatty Acids	Palmitic Acid
SLC27A2	Fatty Acids
SLC27A3	Fatty Acids	Palmitic Acid
SLC27A4	Fatty Acids	Palmitic Acid
SLC27A5	Fatty Acids	Cholic Acid
SLC27A6	Fatty Acids	Palmitic Acid
SLC28A1	Glycosylamines	Anticancer Agents, Antiviral Agents
SLC28A2	Glycosylamines	Anticancer Agents, Antiviral Agents
SLC28A3	Glycosylamines	Anticancer Agents
SLC29A1	Glycosylamines	NBMPR, Nucleoside analogues
SLC29A2	Glycosylamines	Anticancer Agents, Antiviral Agents
SLC29A3	Glycosylamines	Antibiotics, Anticancer Agents, Antiviral Agents
SLC29A4	Organic Ions	Hormones
SLC30A1	Metals
SLC30A10	Metals
SLC30A2	Metals
SLC30A3	Metals
SLC30A4	Metals
SLC30A5	Metals
SLC30A6	Metals
SLC30A7	Metals
SLC30A8	Metals	Antidiabetics
SLC30A9	Metals	NSAIDs
SLC31A1	Metals	Anticancer Agents
SLC31A2	Metals	Anticancer Agents
SLC32A1	Neurotransmitters
SLC33A1	Cofactors
SLC34A1	Inorganic Ions
SLC34A2	Inorganic Ions
SLC34A3	Inorganic Ions
SLC35A1	Sugars
SLC35A2	Sugars	Anticancer Agents
SLC35A3	Sugars
SLC35A4	Sugars
SLC35A5	Sugars
SLC35B1	Sugars
SLC35B2	Others
SLC35B3	Others
SLC35B4	Sugars
SLC35C1	Sugars
SLC35C2	Unknown
SLC35D1	Sugars
SLC35D2	Sugars
SLC35D3	Unknown
SLC35E1	Unknown
SLC35E2A	Unknown
SLC35E2B	Unknown
SLC35E3	Unknown
SLC35E4	Unknown
SLC35F1	Unknown
SLC35F2	Unknown
SLC35F3	Vitamins
SLC35F4	Unknown
SLC35F5	Unknown
SLC35F6	Sugars
SLC35G1	Inorganic Ions
SLC35G2	Unknown
SLC35G3	Unknown
SLC35G5	Unknown
SLC35G6	Unknown
SLC36A1	Amino Acids	Antidepressents, GABA Agonists
SLC36A2	Amino Acids	Sarcosine
SLC36A3	Amino Acids
SLC36A4	Amino Acids	Sarcosine
SLC37A1	Sugars
SLC37A2	Sugars
SLC37A3	Unknown
SLC37A4	Sugars
SLC38A1	Amino Acids	Lithium
SLC38A10	Amino Acids
SLC38A11	Amino Acids
SLC38A2	Amino Acids
SLC38A3	Amino Acids
SLC38A4	Amino Acids
SLC38A5	Amino Acids
SLC38A6	Amino Acids
SLC38A7	Amino Acids
SLC38A8	Amino Acids
SLC38A9	Amino Acids
SLC39A1	Metals
SLC39A10	Metals
SLC39A11	Metals
SLC39A12	Metals
SLC39A13	Metals
SLC39A14	Metals	Antidepressants
SLC39A2	Metals
SLC39A3	Metals
SLC39A4	Metals
SLC39A5	Metals
SLC39A6	Metals
SLC39A7	Metals
SLC39A8	Metals	Cadmium
SLC39A9	Metals
SLC40A1	Metals	CNS Stimulants, Hormones
SLC41A1	Metals
SLC41A2	Metals	Magnesium
SLC41A3	Organic Ions	Magnesium
SLC42A1	Urea Cycle	Magnesium
SLC42A2	Urea Cycle	Ammonia
SLC42A3	Urea Cycle	Ammonia
SLC43A1	Amino Acids	Ammonia
SLC43A2	Amino Acids
SLC43A3	Unknown	Sodium
SLC44A1	Choline
SLC44A2	Choline
SLC44A3	Choline
SLC44A4	Vitamins
SLC44A5	Choline
SLC45A1	Sugars
SLC45A2	Sugars
SLC45A3	Sugars
SLC45A4	Sugars
SLC46A1	Vitamins	Anticancer Agents, Antiinflammatory Agents, Folic Acid
SLC46A2	Unknown
SLC46A3	Unknown
SLC47A1	Unknown	Antiarrhythmics
SLC47A2	Unknown	Antibiotics, Anticancer Agents, Antidiabetics, H2 Antagonists
SLC48A1	Heme	Antiarrhythmics, Anticancer Agents, Antidiabetics, Antiviral Agents, H2 Antagonists, Heme
SLC49A1	Heme
SLC49A2	Heme
SLC49A3	Unknown
SLC49A4	Other
SLC50A1	Sugars
SLC51A	Bile Acids	Hormones
SLC51B	Bile Acids	Hormones
SLC52A1	Vitamins	Lumiflavin, FAD, Riboflavin
SLC52A2	Vitamins	Lumiflavin, FAD, Riboflavin
SLC52A3	Vitamins	Lumiflavin, FAD, Riboflavin
SLC53A1	Inorganic Ions
SLC54A1	Pyruvate
SLC54A2	Pyruvate
SLC54A3	Pyruvate
SLC55A1	Inorganic Ions
SLC55A2	Unknown
SLC55A3	Unknown
SLC56A1	Unknown	Iron
SLC56A2	Metals	Iron
SLC56A3	Metals	Iron
SLC56A4	Metals	Iron
SLC56A5	Metals	Iron
SLC57A1	Metals
SLC57A2	Metals
SLC62A1	Other	Calcium
SLC65A1	Others
SLC65A2	Others	Statins, Ezetimibe
SLC66A1	Amino Acids
SLC66A2	Unknown
SLC66A3	Unknown
SLC66A4	Amino Acids
SLC66A5	Other
