# Supplementary material for: The genetic landscape of the human solute carrier (SLC) transporter superfamily
Source: Hum Genet. 2019 Nov 2;138(11):1359–77. doi: 10.1007/s00439-019-02081-x (PMC6874521; doi:10.1007/s00439-019-02081-x)
Supplement: Supplementary file 2 — Supplementary Table 2.SLC genes and their known Mendelian disease associations, including OMIM identification numbers and mode of inheritance are shown. The cumulative frequency of putative loss-of-function variants (frameshifts, stop-gain and canonical splice site variants) is shown for each gene. AR = autosomal recessive; AD = autosomal dominant; XL = X-linked; XLR = X-linked recessive, XLD = X-linked dominant; U = unknown (XLSX 115 kb) [file 439_2019_2081_MOESM2_ESM.xlsx]

## Sheet: Sheet1
Gene Name	Disease Association(s)	OMIM Number(s)	Inheritance	Overall MAF	NFE	FIN	ASJ	LAT	EAS	SAS	AFR
SLC1A1	Dicarboxylic aminoaciduria	222730	AR	0.00018323	0.000126499	0.000231225	0	0.000260197	0.000108737	0.00022876	0.000115128
SLC1A2	Early infantile epileptic encephalopathy	617105	AD	7.021e-05	0.000138535	4.6322e-05	0	0	0	3.26712e-05	0
SLC1A3	Episodic ataxia, type 6	612656	AD	5.99e-05	2.65959e-05	4.6215e-05	0	2.89134e-05	5.49209e-05	0	0.000176341
SLC1A4	Spastic tetraplegia, thin corpus callosum and progressive microcephaly	616657	AR	0.00012246	0.000185746	4.62877e-05	0	5.64414e-05	5.43656e-05	9.7988e-05	8.01282e-05
SLC1A5	None			0.00020125	0.000346866	0	0	0.000118535	5.44662e-05	0.000130651	0
SLC1A6	None			4.814e-05	8.28749e-05	0	0	0	0	6.56199e-05	0
SLC1A7	None			0.00035677	0.000238406	4.69528e-05	0	0.00146961	0.000978669	0.00056576	0.000225212
SLC2A1	Dystonia 9; GLUT1 deficiency syndrome 1, infantile onset, severe; GLUT1 deficiency syndrome 2, childhood onset; Stomatin-deficient ryohydrocytosis with neurologic defects	601042; 606777; 612126; 608885	AD; AD, AR; AD	8e-06	8.81803e-06	0	0	0	0	0	0
SLC2A2	Fanconi-Bickel syndrome	227810	AR	0.00029335	0.000373164	0	9.94431e-05	0.000317438	0.000268141	0.000136762	0.000472578
SLC2A3	None			0.00013431	0.000216145	0	0	0.00011567	0	3.26669e-05	6.15157e-05
SLC2A4	None			0.000126	6.04312e-05	4.63006e-05	0.00019863	0.000172225	0.000150394	9.81574e-05	0.000238723
SLC2A5	None			0.000851446	0.000553691	0	0	8.64451e-05	0.00496246	0.000955544	0.000608611
SLC2A6	None			0.000424041	0.000318276	5.52059e-05	0.000119646	0.00097516	0.000287066	0.000257266	0.000374662
SLC2A7	None			0.00288651	0.000588504	0	0	0.00588743	0.00123088	0.0127619	0.00145926
SLC2A8	None			0.00391963	0.00157173	7.25058e-05	0.00436978	0.0130642	0.01499	0.00145547	0.000901359
SLC2A9	Hypouricemia, renal, 2	612076	AD, AR	0.00034087	0.000195834	0	0	0.00035863	0.00141063	0.000359413	0.000790454
SLC2A10	Arterial tortuosity syndrome	208050	AR	0.00033418	0.000424049	0	0	0.000114252	0.000804951	0.000163315	0.000582121
SLC2A11	None			0.00208437	0.000654303	0.00219909	0	0.00127201	0.00547561	0.00639284	0.00242676
SLC2A12	None			0.00031447	0.000255346	0.000184886	0	0.000260325	0.000217527	9.80221e-05	0.000467622
SLC2A13	None			7.21e-05	9.13416e-05	0.000114684	0	2.93324e-05	0.000117178	0	0
SLC2A14	None			0.00032546	0.000415011	4.62065e-05	0	5.79275e-05	5.44366e-05	0.000448109	0.00024411
SLC3A1	Cystinuria	220100	AD, AR	0.00132334	0.000867969	0	0.00897554	0.000435446	0.00135176	0.000628214	0.004047
SLC3A2	None			0.457489	0.421165	0.559755	0.574004	0.55864	0.365696	0.654147	0.302561
SLC4A1	Cryohydrocytosis; Ovalocytosis, SA type; Renal tubular acidosis, distal, AD; Renal tubular acidosis, distal, AR; Spherocytosis, type 4	185020; 166900; 179800; 611590; 612653	AD; AD; AD; AR; AD	7.587e-05	0.000118268	0	0	2.89184e-05	0	9.79922e-05	6.15157e-05
SLC4A2	None			0.00011406	0.000138241	4.68252e-05	0	8.93662e-05	0.000272373	0	6.15385e-05
SLC4A3	None			0.00034382	0.000249435	0.000233235	0.00020475	0.000202965	0.000170928	0.000375442	0.000802275
SLC4A4	Renal tubular acidosis, proximal, with ocular abnormalities	604278	AR	0.00020067	0.000281454	9.26184e-05	9.95818e-05	0	0	8.07951e-05	0.000238951
SLC4A5	None			0.00049038	0.000462609	4.62406e-05	0.000199406	0.00176095	0.000217658	0.000660103	0.000365383
SLC4A7	None			0.00038333	0.000514193	0.000193715	0.00010016	0.000226522	0.000111483	0.000216436	0.00058957
SLC4A8	None			0.000243142	0.000438867	0	0	0.000127664	0	3.26627e-05	0.000246063
SLC4A9	None			0.00164892	0.0017231	0.000354233	0.00180036	0.000538712	0.000878806	0.00212501	0.00239716
SLC4A10	None			0.011843	0.0176102	0.0137521	0.017225	0.00317671	8.19941e-05	0.00399131	0.00209824
SLC4A11	Corneal dystrophy, Fuchs endothelial 4; Corneal endothelial dystrophy and perceptive deafness; Corneal endothelial dystrophy, autosomal recesive	613268; 217400; 217700	AR; AR; AR	0.000707	0.000479236	0.000374124	0.000216357	0.000728646	0.00123942	0.000566231	0.00105917
SLC5A1	Glucose/galactose malabsorption	606824	AR	0.00024623	0.000376327	0	9.92457e-05	0.000173526	0.000108749	0.000163365	0.000123039
SLC5A2	Renal glucosuria	233100	AD, AR	0.00064354	0.000666778	0.000138839	0	0.000171083	0.000750603	0.000359551	0.00135308
SLC5A3	None			4.78e-05	5.28504e-05	0	0	2.89134e-05	0.000108784	3.26648e-05	0.000123183
SLC5A4	None			0.0220931	0.0230705	0.00785226	0.00695195	0.0158454	0.0328983	0.0450589	0.00702396
SLC5A5	Thyroid dyshormonogenesis 1	274400	AR	0.00017784	8.13166e-05	0	0.000111383	0.000433671	0.000652511	0.000165702	0
SLC5A6	None			0.000265809	0.000254191	4.62364e-05	9.92063e-05	0.000173451	0.000163114	0.000196367	0.000350006
SLC5A7	Myasthenic syndrome, congenital, 20, presynaptic; Neuronopathy, distal hereditary motor, type VIIA	617143; 158580	AR; AD	8.287e-05	9.48299e-05	4.6262e-05	0	0.000145111	0	9.80328e-05	6.15309e-05
SLC5A8	None			0.00048331	0.000330497	9.32673e-05	0.000308429	0.00102619	0.00054564	0.000484069	0.000767588
SLC5A9	None			0.1428	0.164545	0.160569	0.155735	0.0752851	0.0102791	0.187674	0.150246
SLC5A10	None			0.00238118	0.00209422	0.0038705	0.00058262	0.000857064	0.000883683	0.00609176	0.000571818
SLC5A11	None			0.00157049	0.00149287	7.98467e-05	0.000482346	0.0012846	0.000437442	0.00070965	0.00631894
SLC5A12	None			0.00032168	0.000510228	0.000355075	9.64692e-05	0	0.000204929	9.80029e-05	0.000203229
SLC6A1	Myoclonic-atonic epilepsy	616421	AD	4.06e-06	8.9865e-06	0	0	0	0	0	0
SLC6A2	Orthostatic intolerance	604715	U	0.00014326	0.000161072	0	0.000195713	0	5.43715e-05	0.000131571	0.000385018
SLC6A3	Parkinsonism-dystonia, infantile 1	613135	AR	0.00011979	0.000140058	0	0	2.89318e-05	0	0.000414935	0
SLC6A4	None			6.778e-05	7.05475e-05	0	0	0.000115958	0.000108749	3.26691e-05	6.15536e-05
SLC6A5	Hyperekplexia 3	614618	AD, AR	0.00034657	0.000410132	4.62321e-05	0	0.000234342	5.43656e-05	0.00057009	0.000615157
SLC6A6	None			9.156e-05	2.63987e-05	0	9.93246e-05	2.89084e-05	5.43715e-05	0	0.000229568
SLC6A7	None			0.00041986	0.000436032	0.000564207	0.000201303	0.000173603	0.000271851	0.000498148	0.000176372
SLC6A8	Cerebral creatine deficiency syndrome 1	300352	XLR	2.196e-05	2.45735e-05	0	0	3.64724e-05	7.30674e-05	0	0
SLC6A9	Glycine encephalopathy with normal serum glycine	617301	AR	0.00026423	0.000347393	4.62107e-05	0	0.000148788	0.00075057	4.40218e-05	0.000439376
SLC6A11	None			0.00015544	0.000148935	0.000371885	0	0.000185249	0.000108778	0	0.000349379
SLC6A12	None			0.00029404	0.000316639	0.000221827	0	0.000347063	0.000109064	0.000130725	0.000317952
SLC6A13	None			0.000370229	0.000305492	0	0.000508746	0.000173487	0.000383044	0.00117814	0.000163083
SLC6A14	None			0.00010162	0.000118212	0	0	0.000260672	0	0	0
SLC6A15	None			0.00031525	0.000328018	9.25757e-05	0.000101071	0	0.000104631	0.00020034	0.000331535
SLC6A16	None			0.0006564	0.000515297	0.000607555	0.000303622	0.00118369	0.000655649	0.00023342	0.000713527
SLC6A17	Mental retardation, autosomal recessive 48	616269	AR	0.00011962	7.04659e-05	0	0	0.00121097	0.000272397	0	0
SLC6A18	None			0.362786	0.385576	0.324619	0.294231	0.371443	0.235853	0.40215	0.355435
SLC6A19	Hartnup disorder; Hyperglycinuria	243500; 138500; 242600	AR; AD	0.00100313	0.00121986	0.0014551	0	0.000400155	0.000840687	0.000653645	0.000962814
SLC6A20	Hyperglycinuria	138500	AD	0.00189266	0.00132496	0.0102341	0.000422622	0.000770856	0.000412509	0.000332239	0.00089565
SLC7A1	None			1.594e-05	8.8022e-06	4.62963e-05	0	0	0	3.26691e-05	6.17971e-05
SLC7A2	None			0.00030363	0.000200325	4.62022e-05	9.92063e-05	0.000956767	0.000273989	6.53595e-05	0.000306062
SLC7A3	None			5.45e-06	1.22118e-05	0	0	0	0	0	0
SLC7A4	None			0.00139825	0.000411352	0.000361063	0.000103627	0.00766201	0.000329398	0.000641951	0.00140135
SLC7A5	None			0.00015214	0.000127464	0	0	0.000144942	5.6993e-05	3.26819e-05	0.000229621
SLC7A6	None			0.000360257	0.000354633	0	0.00337773	0.000172827	0.000108731	0.000130837	6.15157e-05
SLC7A7	Lysinuric protein intolerance	222700	AR	0.000859068	0.000528752	0.00458408	0.000198452	0.000200329	0.000648217	0.000293981	0.000641375
SLC7A8	None			0.0004622	0.00039658	0.00105204	0	0.000115634	0.000380571	3.27397e-05	0.000622478
SLC7A9	Cystinuria	220100	AD, AR	0.000634608	0.000908894	0.000231362	0	0.000313178	0.000576835	0.000359375	0.000358419
SLC7A10	None			0.0002339	0.000152174	0.000336605	9.9226e-05	0	0	0.000905006	0.000251088
SLC7A11	None			0.00027741	0.000215833	0.000287687	9.93838e-05	0.000198917	5.0317e-05	0.000276968	0.000270521
SLC7A13	None			0.000814591	0.000754805	0.000299479	0	0.000976705	0.000823787	0.00145172	0.000874874
SLC7A14	Retinitis pigmentosa 68	615725	AR	0.0002473	0.000200234	0	9.9226e-05	8.67253e-05	0.00102223	0	0.00035297
SLC8A1	None			8.605e-05	9.83873e-05	0	0	0	5.43656e-05	6.56254e-05	0.000114943
SLC8A2	None			5.886e-05	0.00010887	6.62691e-05	0	0	0	3.26712e-05	0
SLC8A3	None			0.0002554	0.000364357	8.61588e-05	9.93049e-05	0.000191662	5.54262e-05	3.32403e-05	0.000114758
SLC8B1	None			0.00111022	0.0007459	0.000185692	0.00834296	0.00141077	0.00021748	0.00235756	0.000594731
SLC9A1	Lichtenstein-Knorr syndrome	616291	AR	0.0002038	0.000365835	0	0.000201953	8.6742e-05	0	3.26669e-05	0
SLC9A2	None			0.00025776	0.000220347	0.000358287	0.000300699	0.000174548	0.000108826	6.57005e-05	0.000585653
SLC9A3	Congenital diarrhea 8, secretory sodium	616868	AR	0.00013366	0.000190773	5.04134e-05	0	0	5.47166e-05	3.53932e-05	0.000177779
SLC9A4	None			0.000822228	0.000582658	0.000380436	0	0.000404786	0.000691206	0.000392722	0.00363041
SLC9A5	None			0.00032927	0.000429727	8.65297e-05	0	0.00043465	0.000333927	0	0.000193648
SLC9A6	Mental retardation, x-linked syndromic, Christianson type	300243	XLD	5.45e-06	1.22184e-05	0	0	0	0	0	0
SLC9A7	Intellectual developmental disorder, X-linked 108	301024	XLR	0.00011273	6.17655e-05	6.30239e-05	0.000136184	0	0.000303282	5.35418e-05	0.000170416
SLC9A8	None			0.000697003	0.000626565	0.000235631	0.00029207	0.00105257	0.000694903	0.000719576	0.000618214
SLC9A9	None			0.00044571	0.000309824	3.98026e-05	0.00154646	0.000369165	0.00178573	0.000196141	0.00037952
SLC9B1	None			0.00116959	0.00125194	0.000308625	0	0.000610538	5.85549e-05	0.00264992	0.000981332
SLC9B2	None			0.00046475	0.000290089	0	0	0.000732362	0.00043674	0.000461779	0.000711918
SLC9C1	None			0.000998081	0.000797174	0.000608033	0.000354276	0.00206224	0.000795718	0.000621656	0.00133607
SLC9C2	None			0.00045095	0.000363745	0.000534136	0.000526568	0.00041521	0.000170212	0.000210488	0.000507847
SLC10A1	None			0.00088627	0.000760208	0	0	0.00144376	0.000423707	0.00216613	0.00037988
SLC10A2	Primary bile acid malabsorption	613291	AR	0.000758972	0.000800455	0	0.000774779	0.000836269	5.02563e-05	0.00150288	0.000483577
SLC10A3	None			7.941e-05	7.378e-05	0.000108272	0	7.29954e-05	7.24795e-05	5.24246e-05	0.000156531
SLC10A4	None			0.00032621	0.000448498	0	0	0.00011427	0.000260761	0.000302916	0.000116387
SLC10A5	None			0.00286245	0.000443878	0.000287687	0	0.000599864	0.00831835	0.00512937	0.0150487
SLC10A6	None			0.000508926	0.000153082	0.00013876	0	0.000143023	0.000761343	0.00108108	0.00218346
SLC10A7	Amelogenesis imperfect; Skeletal dysplasia with scoliosis	618363	AR	9.699e-05	0.000130952	4.61979e-05	0	9.11589e-05	0	0.000101265	0.00012313
SLC11A1	None			0.00055938	0.0003632	0.000139671	0.000198748	0.00104335	0.00136396	0.00036487	0.00108829
SLC11A2	Hypochromic microcytic anemia	206100	AR	0.00030316	0.000402369	4.61936e-05	0	0.000146744	0.000641849	0.000133294	0.00023857
SLC12A1	Bartter Syndrome, type 1	601678	AR	0.00074516	0.000719083	0.000492212	0.000193424	0.00109946	0.000525902	0.000605286	0.000709266
SLC12A2	None			0.00038328	0.000258775	0	0.000835095	0.000111083	5.45435e-05	3.4992e-05	0.000620588
SLC12A3	Gitelman syndrome	263800	AR	0.00098474	0.00124928	0	0.00019577	0.000582957	0.00148459	0.00102951	0.000915606
SLC12A4	None			0.00080768	0.00113379	8.78599e-05	0	0.000518956	0.000354517	0.000261442	0.000910026
SLC12A5	Early infantile epileptic encephalopathy	616645; 616685	AR; AR	0.00010747	3.8747e-05	0	0	2.89118e-05	0.000851173	0	0.000302061
SLC12A6	Agenesis of the corpus callosum with peripheral neuropathy	21800	AR	0.0003244	0.000354957	0.000184792	0.000297658	0.000664587	0.000108856	0.000196113	0.000124049
SLC12A7	None			0.00054024	0.000505898	0.00063489	0	0.000150205	0.000225011	0.000701845	0.000678853
SLC12A8	None			0.00136941	0.000902792	0.000329635	0.0030263	0.00143731	0.000445032	0.000624279	0.00572545
SLC12A9	None			0.000926373	0.000851201	0.00358442	9.9226e-05	0.000407408	5.43715e-05	0.000364031	0.000556708
SLC13A1	None			0.00302806	0.00461983	0.000159439	0.000289855	0.00264885	0.000165077	0.00278944	0.00103346
SLC13A2	None			0.0006446	0.000670802	8.60367e-05	0.000582844	0.000283057	0.000736883	0.000997299	0.000704386
SLC13A3	Acute reversible leukoencephalopathy	618384	AR	0.00028364	0.000245567	9.25198e-05	9.9226e-05	0.000842426	0.000163126	0.000163551	0.000126232
SLC13A4	None			0.00026889	0.000335984	0.000461185	0	2.89251e-05	0.000641026	6.65516e-05	0.000184615
SLC13A5	Early infantile epileptic encephalopathy	615905	AR	0.00013324	0.000119216	4.62235e-05	0	2.89134e-05	0.000108737	0.000163923	0.000216359
SLC14A1	None			0.00123368	0.000323009	0.000201797	0	0.00019822	0.0112858	0.000853617	0.000759177
SLC14A2	None			0.00120128	0.00106641	0.00212889	0	0.000544392	0.0015728	0.000326967	0.00255701
SLC15A1	None			0.000595416	0.000371899	0.000318538	9.92654e-05	0.00170782	0.00226049	0.000361174	0.000433199
SLC15A2	None			0.000645947	0.000595292	8.60825e-05	0.00019859	0.000641086	0.000686011	0.00062658	0.0012607
SLC15A3	None			0.00113997	0.00063445	0.000169322	0.000247591	0.00212623	0.00157118	0.00187403	0.00345816
SLC15A4	None			0.00028803	0.000352841	0.000908902	0.000199285	2.89268e-05	0.000642674	6.53873e-05	6.15157e-05
SLC15A5	None			0.00449679	0.000718286	0.000240713	0.000118991	0.000923025	0.0260636	0.0142045	0.00227601
SLC16A1	Familial hyperinsulinemic hypoglycemia, type 7	610021	AD	6.775e-05	3.53538e-05	0.000138594	0	8.68341e-05	5.43951e-05	0.000163328	0
SLC16A2	Allan-Herndon-Dudley Syndrome	300523	XL	0.00012292	0.000135689	8.35352e-05	0.00066302	9.67399e-05	0	0	0
SLC16A3	None			0.0003177	0.000277825	0	0	0.000191482	0.000897281	0.000196036	0.000520849
SLC16A4	None			0.000920137	0.000398117	0	9.92063e-05	0.000695897	0.000164041	0.00151777	0.00464581
SLC16A5	None			0.0004382	0.000303879	0.000949938	9.9226e-05	0.00136493	0.000977762	0.00020293	0.000299517
SLC16A6	None			0.00014267	6.05398e-05	0.000803592	9.9226e-05	2.89084e-05	0.000163114	0.000165968	0
SLC16A7	None			0.0163837	0.000816554	0	0	0.00655918	0.000108891	0.000300041	0.159764
SLC16A8	None			0.00522638	0.00887579	0.00323252	0.00100026	0.00356711	0.000610819	0.00170601	0.00167549
SLC16A9	None			0.00014457	0.000162832	0	0	0.00011564	5.4407e-05	9.83825e-05	0.000176308
SLC16A10	None			0.00116433	0.000397745	0.00358813	0	0.000346961	0	6.73578e-05	6.15157e-05
SLC16A11	None			0.00155097	0.000635292	0.000273324	0.00435995	0.000805575	0.00158539	0.000272037	0.00806984
SLC16A12	Juvenile Cataract with Microcornea	612018	AD	0.0001236	0.000126874	0	9.94431e-05	0.00014475	0.000326341	6.5336e-05	6.15157e-05
SLC16A13	None			0.00028975	0.000268066	0	9.92457e-05	0.000144596	0.00108691	0.000228662	0.000431167
SLC16A14	None			0.00011406	0.000115527	0	0.000314373	0.00012379	5.91086e-05	0.000169819	0.000123282
SLC17A1	None			0.00186292	0.000869235	3.98406e-05	0	0.000768681	0.000318015	0.000863224	0.0123715
SLC17A2	None			0.00018473	0.000257893	0	0.00354754	8.60871e-05	0	3.26691e-05	0.000224611
SLC17A3	None			0.00071539	0.000886336	7.9841e-05	0.000298033	0.000751463	0.000155039	0.000954465	0.000803552
SLC17A4	None			0.0116187	0.0157835	0.0254359	0.0103488	0.00588531	0.000355195	0.00362951	0.00292553
SLC17A5	Salla Disease; Infantile sialic acid storage disorder	604369; 269920	AR; AR	0.00048107	0.00063289	0.00014103	9.92063e-05	0.000567007	0.000217676	9.80093e-05	0.000321258
SLC17A6	None			6.674e-05	0.000102693	0	0	0	5.43833e-05	6.5336e-05	6.17818e-05
SLC17A7	None			2.427e-05	4.01334e-05	0	0	0	5.44662e-05	3.26627e-05	0
SLC17A8	Deafness, autosomal dominant 25	605583	AD	0.000347	0.000351659	0.000317114	0	0.000142494	0.00154204	0.000131378	0.000468302
SLC17A9	Porokeratosis 8	616063	AD	0.0040131	0.00200702	9.37422e-05	0.002541	0.00228777	0.000894396	0.000722119	0.0290471
SLC18A1	None			0.000924446	0.000309439	4.9613e-05	9.86388e-05	0.0036396	0.00125359	0.000908925	0.000930193
SLC18A2	Infantile Parkinsonism-dystonia	618049	AR	0.0002704	0.000192705	0.00054104	0.0035475	0.000347475	5.43774e-05	0.00022899	0
SLC18A3	Myasthenic syndrome, congential, 21, presynaptic	617239	AR	0.000259437	0.0001493	0.00235222	0	0	5.59722e-05	0.000130809	0
SLC18B1	None			0.0033316	0.000472666	0.00066806	0.00148839	0.00113133	0.00115045	0.00115846	0.0278122
SLC19A1	None			0.0285309	0.00506204	0.00112661	0.00147134	0.0761884	0.0498951	0.0377448	0.0724264
SLC19A2	Thiamine-responsive megaloblastic anemia syndrome	249270	AR	0.00015454	0.000186066	0	0.000289575	8.67838e-05	0.000111495	0.000261592	0
SLC19A3	Thiamine metabolism dysfunction syndrome 2	607483	AR	0.00028963	0.000279486	0	0	0.000266333	5.43715e-05	0.000518407	0.000237778
SLC20A1	None			0.00014454	0.000107304	4.62963e-05	0.00140593	2.89118e-05	0.000108731	0.000130734	0
SLC20A2	Basal ganglia calcification, idiopathic	213600	AD	7.201e-05	0.000100107	0	0	9.32795e-05	0.000108731	0	0
SLC22A1	None			0.00103448	0.00089378	0.000135025	0.000556174	0.00120182	0.00141831	0.000502301	0.0020241
SLC22A2	None			0.000947363	0.00125395	0.000132378	0	0.000408751	0.000273866	0.000362486	0.00238015
SLC22A3	None			0.000632466	0.000660005	4.62449e-05	0	0.000294035	0.000610257	0.000651461	0.00176783
SLC22A4	None			0.00048181	0.000417143	4.62065e-05	0	0.000288613	0.000652535	0.000914554	0.00060822
SLC22A5	Systemic primary carnitine deficiency	212140	AR	0.00053824	0.000404329	0.000364669	0	0.000496518	0.000859323	0.000467246	0.000604023
SLC22A6	None			0.000908545	0.000747504	0.000731972	0.000766922	0.00131916	0.00144332	0.000704126	0.00139082
SLC22A7	None			0.00031262	0.000455215	0.000184792	0	0.00011835	0.000311389	0.000275926	8.01025e-05
SLC22A8	None			0.00021081	0.000183624	4.61936e-05	0	0.00024077	0.000283407	0.00035848	0.000255057
SLC22A9	None			0.00137581	0.00112833	0.000566788	0.000857143	0.00123309	0.00279686	0.00191801	0.00153875
SLC22A10	None			0.487761	0.424317	0.392893	0.44809	0.493413	0.421926	0.453106	0.300465
SLC22A11	None			0.0031362	0.00412514	0.00167876	0.0144683	0.00175188	0.000883352	0.000163367	0.00185412
SLC22A12	Renal hypouricemia, type 1	220150	AR	0.000878933	0.000358356	0.000138696	0.000796972	0.00148091	0.00450115	0.00139883	0.00059541
SLC22A13	None			0.000861099	0.000975564	9.38439e-05	9.92457e-05	0.00217734	0.000812569	0.00065386	0.000661383
SLC22A14	None			0.0447841	0.0338488	0.0195367	0.017764	0.02821	0.24611	0.0389144	0.00896937
SLC22A15	None			0.00031015	0.000401368	9.30758e-05	0.00087822	5.87773e-05	0.000753206	9.92117e-05	4.13326e-05
SLC22A16	None			0.000967937	0.0014353	0.000231011	0	0.000885129	0.000484205	0.000328623	0.000926023
SLC22A17	None			0.00011394	7.26462e-05	0.000335999	0	5.6443e-05	0.000207593	0.000196228	0
SLC22A18	None			0.00188429	0.000460235	0	0	0.000507014	0.000827195	0.000356387	0.0171548
SLC22A20	None				0	0	0	0	0	0	0
SLC22A23	None			0.00023252	0.000307066	0	9.98203e-05	0.000235414	0	5.22848e-05	0.000150956
SLC22A24	None			0.222743	0.212688	0.144635	0.30831	0.150402	0.255244	0.226562	0.394286
SLC22A25	None			0.0311511	0.0107833	0.00603246	0.0137831	0.0154016	0.00153223	0.00537961	0.24561
SLC22A31	None			0.0245971	0.00315587	0.0671839	0.0036996	0.00267397	0.134755	0.0592431	0.00191437
SLC23A1	None			0.399719	0.304301	0.300701	0.449554	0.351976	0.32115	0.426541	0.321226
SLC23A2	None			8.376e-05	0.00010011	0.000138602	0	5.78319e-05	0	0.000132335	0
SLC23A3	None			0.00032893	0.000250309	9.3633e-05	9.93641e-05	0.00140617	0.000209707	0.000256981	0.0012982
SLC24A1	Congenital stationary night blindness	613830	AR	0.000658324	0.000799109	0.00038116	9.94036e-05	0.000702039	0.000226536	0.000563237	0.000639443
SLC24A2	None			0.00017476	9.14206e-05	4.61936e-05	0	0.000117914	0.000641849	6.53275e-05	0.000310068
SLC24A3	None			7.358e-05	0.000114713	0	0	0.000115737	0	0	6.15157e-05
SLC24A4	Amelogenesis imperfecta, type IIA5	615887	AR	0.00026057	0.000315938	0.000138813	9.65251e-05	0.000233278	0.000104501	0.000351055	0.000246131
SLC24A5	Oculocutaneous albinism	113750	AR	0.000613083	0.000782419	0.00095731	0	0.000291948	0.000163364	0.000490727	0.000358334
SLC25A1	Myasthenic syndrome, congenital; Combined D-2- and L-2- hydroxyglutaric aciduria	618197; 615182	AR	0.00020459	0.000294977	0	0	0.000144584	5.61924e-05	3.26648e-05	0.000114863
SLC25A2	None			0.00767038	0.00953345	0.00573157	0.0333719	0.00341699	0.00632741	0.0023844	0.00220045
SLC25A3	Mitochondrial phosphate carrier deficiency	610773	U	9.17e-05	7.03468e-05	4.62107e-05	0	0.000116376	0	3.26733e-05	0.000176247
SLC25A4	Mitochondrial DNA depletion syndrome 12A (cardiomyopathic type) AD; Mitochondrial DNA depletion syndrome 12B (cardiomyopathic type) AR; Progressive external ophthalmoplegia with mitochondrial DNA deletions, autosomal dominant 2	617184; 615418; 609283	AD; AR; AD	3.81e-05	5.07477e-05	0	0	2.89151e-05	0.000158912	0	0
SLC25A5	None			0.00044973	0.00039374	0	0	0	0	0	0.000984058
SLC25A6	None			3.108e-05	1.8396e-05	0	0	5.86854e-05	5.01203e-05	3.26627e-05	8.01089e-05
SLC25A7	None			0.00052144	0.000278857	4.61936e-05	0	0.000598512	0.00085426	0.00101602	0.000975132
SLC25A8	None			0.000637687	0.000597958	0.000288351	0	0.00172696	0.000459712	0.000784479	0.000633526
SLC25A9	None			0.00989531	0.000532727	0.000612987	9.94629e-05	0.00582922	0.000154983	0.000880406	0.0929175
SLC25A10	None			0.00024486	0.000354461	0.000438107	0	5.79728e-05	0	9.90726e-05	0.000191031
SLC25A11	Paragangliomas 6	618464	AD	3.201e-05	3.538e-05	4.67858e-05	0	5.80627e-05	0	0	6.1546e-05
SLC25A12	Early infantile epileptic encephalopathy	612949	AR	0.00012258	0.000142094	0	0	0.0012082	5.43656e-05	9.80093e-05	6.15839e-05
SLC25A13	Adult onset citrullinemia, type II; neonatal-onset type II citrullinemia	603471; 605814	AR	0.00119464	0.000661401	0.000123758	0.000298372	0.000432345	0.0075841	0.000996396	0.00107124
SLC25A14	None			0.000359252	0	0	0	0	0	0.0027929	0
SLC25A15	Hyperornithinemia- hyperammonemia- homocitrullinemia syndrome	238970	AR	0.00024081	0.00012215	0.00015921	9.9226e-05	0.000375845	0.000760295	0.000195984	0.000154845
SLC25A16	None			0.00025989	0.000261015	0	0	0.000471211	0.000127933	0	0.000423739
SLC25A17	None			0.00024989	0.000169476	0.000763232	0	0.000226581	0.000859059	0.000100528	0.000123107
SLC25A18	None			0.00033046	0.000449578	0.000119655	0	0.000115707	5.43715e-05	0.000327235	0.000299305
SLC25A19	Amish type microcephaly; thiamine metabolism dysfunction syndrome	607196; 613710	AR	5.085e-05	8.59849e-05	0	0	2.89084e-05	0	0	0.000123047
SLC25A20	Carnitine-acylcarnitine translocase deficiency	212138	AR	0.00023911	0.000254701	4.62321e-05	0	0.000171404	5.43656e-05	0.000229005	0.000681038
SLC25A21	None			0.0097609	0.000885615	0.000318579	0.00899254	0.00511992	0.00267129	0.000940936	0.0898685
SLC25A22	Early infantile epileptic encephalopathy	609304	AR	0.00016208	0.000134556	0	0	0.00130554	0.000416023	6.93169e-05	0.000126114
SLC25A23	None			0.00109563	0.000252249	0.00850975	0.000206612	0.000191549	0.000136144	0.00112709	0.000176281
SLC25A24	Fontaine progeroid syndrome	612289	AD	0.00108667	0.000745547	0.000955947	0.00288444	0.000262057	0.00296139	0.000957767	0.00144913
SLC25A25	None			0.00023349	0.000235002	0.000245652	0.000675024	0.000134191	0.000256447	3.26627e-05	0.000184737
SLC25A26	Combined oxidative phosphorylation deficiency	616794	AR	0.00033238	0.000326206	0.00158443	0	0.000302897	0.000315882	0.000149477	0.000167668
SLC25A27	None			0.00016751	0.000224145	0	9.92851e-05	0.000211748	0	0.000199382	0.000131372
SLC25A28	None			0.00455529	0.00276056	0	0	0.00218341	6.83527e-05	0.0142857	0
SLC25A29	None			0.000559669	0.000556942	0.00012301	0.000111957	0.000501953	0.000696368	0.00063636	0.000497242
SLC25A30	None			0.00030926	0.000196376	9.55934e-05	9.65251e-05	0.00178905	0.000405208	0.000457657	0.000163875
SLC25A31	None			0.000758862	0.000240423	0.000140056	0.000206948	0.000348873	0.00031927	0.00406794	0.000389924
SLC25A32	None			0.00020587	0.000193585	9.30095e-05	0	0.000142084	5.44307e-05	0.000304436	0.00036253
SLC25A33	None			0.00029674	0.00022832	0.000380121	0	2.90057e-05	0.00133976	6.58935e-05	0.000293518
SLC25A34	None			0.000822166	0.000851737	0.000134043	0	0.000468106	0.00251624	0.000913899	0.000385811
SLC25A35	None			0.00042891	0.000363609	0.000231096	0	5.78369e-05	0.00152265	0.000196014	0.00075599
SLC25A36	None			2.841e-05	2.69064e-05	9.26698e-05	0	5.80588e-05	0	0	0
SLC25A37	None			8.843e-05	8.29734e-05	0	0	0	0.000642674	9.80734e-05	7.57461e-05
SLC25A38	Sideroblastic, pyridoxine-refractory anemia	205950	AR	0.00151545	0.00106389	0.000333881	0.000630385	0.000455333	0.00072359	0.00643855	0.000620015
SLC25A39	None			0.00041359	0.000336967	4.62278e-05	9.93838e-05	0.000582863	0.000428549	0.000261361	0.00053289
SLC25A40	None			0.00052168	0.000549908	0	0.000460936	0.000596336	0.000420094	0.000244134	0.0011431
SLC25A41	None			0.00333234	0.000359148	0	0	0.00139407	0.000211655	0.0111363	0.0201636
SLC25A42	Recurrent metabolic crises with variable encephalomyopathic features and neurologic regression (MECREN)	618416	AR	0.00014983	0.000192797	0	0	0	0	0.000105734	0.000184744
SLC25A43	None			0.000222689	0.000283842	0.000223746	0	0.000207555	0.000144321	5.24604e-05	0
SLC25A44	None			8.35e-05	0.000106744	0	0	2.89168e-05	0.000163097	3.26755e-05	6.15157e-05
SLC25A45	None			0.00119134	0.000410989	0	0.000895008	0.00121845	0.000445267	0.000228839	0.00794318
SLC25A46	Hereditary motor and sensory neuropathy	616505	AR	0.000618878	0.0010239	0.000226347	0	0.000127445	0.000854649	0.00022631	0.000897118
SLC25A47	None			0.00046064	0.000331064	0	0	0.000399827	0.00155424	0.000635905	0.000809747
SLC25A48	None			0.00256998	0.00197149	0.0147452	0.000758917	0.000275032	0.00247325	0	0.000242093
SLC25A49	None			0.067114	0.0658306	0.0563603	0.14987	0.0317793	0.112887	0.0867007	0.0117594
SLC25A50	None			4.391e-05	7.0656e-05	0	0	2.89352e-05	5.4609e-05	0	6.15612e-05
SLC25A51	None			8.63e-05	8.23972e-05	8.60026e-05	0	5.78202e-05	0.000154596	9.7988e-05	0.000125064
SLC25A52	None			0.00269737	8.40034e-05	0	0	0.000649021	0.000722865	0.00591194	0.0199744
SLC25A53	None			3.281e-05	3.68678e-05	0	0	0	0	0	0.000228557
SLC26A1	Nephrolithiasis, calcium oxalate	167030	AR	0.000866838	0.000359965	5.204e-05	0.000347062	0.000438348	0.00682416	0.000522862	0.00037484
SLC26A2	Achondrogenesis IB; Atelosteogenesis, type II; De la Chapelle dysplasia; Diastrophic dysplasia; Diastrophicdysplasia, broad bone-platyspondylic variant; Epiphyseal dysplasia, multiple, 4	600972; 256050; 222600; 226900	AR; AR; AR; AR	0.00046223	0.000444656	9.24343e-05	9.92851e-05	0.000543731	0.000422325	0.000326699	0.000658331
SLC26A3	Congenital diarrhea 1, secretory chloride	214700	AR	0.00035638	0.000326074	0.00027785	0.000198827	5.84795e-05	0.00103419	9.79986e-05	0.000627395
SLC26A4	Autosomal recessive deafness, with enlarged vestibular aqueduct; Pendred syndrome	600791; 274600	AR	0.0014722	0.000914256	0	0.000458441	0.0012541	0.00658401	0.00105146	0.00161213
SLC26A5	Autosomal recessive deafness	613865	AR	0.00033423	0.000365627	0.000251792	0	0.000202449	0.000108761	0.000359752	0.000462731
SLC26A6	None			0.00053128	0.00031399	0.000212649	0.000210842	0.000492717	0.00150738	0.00040333	0.0012003
SLC26A7	None			0.000982342	0.000665007	0.00419497	0.000107573	0.000551055	0.000491364	0.00016881	0.000935912
SLC26A8	Spermatogenic failure	606766	AD	0.000936498	0.00130797	0.000580095	0.00174744	0.000219821	0.000339242	0.000469018	0.0005722
SLC26A9	None			0.00012692	6.16955e-05	9.23916e-05	9.92063e-05	8.76249e-05	0.000263438	6.5484e-05	0.000299706
SLC26A10	None			0.0152987	0.0117594	0.0062287	0.00466253	0.0136648	0.00295443	0.0105238	0.0641898
SLC26A11	None			0.00288424	0.000647193	0.000299923	0	0.0020921	0.000835662	0.000859574	0.0224473
SLC27A1	None			0.00047791	0.000437176	0.000376071	0	0.000232503	0.000272119	0.000421062	0.00117452
SLC27A2	None			0.000478171	0.000420473	0.000123497	0	0.000429556	0.000823366	0.000132213	0.00154663
SLC27A3	None			0.00630251	0.00450176	0.00371717	0.00487242	0.00627624	0.0202358	0.00724256	0.00580412
SLC27A4	Ichthyosis prematurity syndrome	608649	U	0.000506461	0.000624295	0.000549678	0	0.000144634	0.000354999	9.79944e-05	0.000216846
SLC27A5	None			0.000926245	0.000782192	0.00138282	9.94827e-05	0.000561345	0.00126335	0.00116506	0.00108741
SLC27A6	None			0.00435026	0.00424881	0.0128385	0	0.00468842	0.000599496	0.00389481	0.00080924
SLC28A1	Uridine-cytidineuria	618477	AR	0.00210584	0.00053875	0.000100912	0.00096432	0.00105165	0.000208977	0.00241844	0.0149236
SLC28A2	None			0.00162983	0.00156038	0.000968105	9.94431e-05	0.000469326	0.00647402	0.000851938	0.0011843
SLC28A3	None			0.00099658	0.000567933	0.000172752	0	0.000816589	0.00553313	0.00102353	0.00102947
SLC29A1	None			0.00012309	7.26803e-05	0	0	7.05211e-05	5.43656e-05	0.000555472	8.0141e-05
SLC29A2	None			0.000477542	0.000700402	0	9.92654e-05	0.000323979	0.000369634	6.61718e-05	0.000632858
SLC29A3	Histiocytosis-lymphadenopathy plus syndrome	602782	AR	0.00033862	0.000315576	0	0	0.000405059	0.000164163	0.000522694	0.000419657
SLC29A4	None			0.000489954	0.000752121	0.000414041	0.000323774	0.00014507	0.000109817	0.000262437	0.000205708
SLC30A1	None			4.08e-06	0	0	0	2.90867e-05	0	0	0
SLC30A2	Zinc deficiency, transient neonatal	608118	AD	7.559e-05	6.16533e-05	0	0.00010018	5.7847e-05	0	3.26627e-05	0.000114705
SLC30A3	None			0.00216409	0.000338519	4.76917e-05	0.000198847	0.000249548	0.000751955	0.0164568	0.000235612
SLC30A4	None			0.00010785	0.000182881	4.61936e-05	0	5.79259e-05	5.48847e-05	3.26627e-05	0
SLC30A5	None			0.00019068	0.00032205	0	0.000352026	6.1558e-05	5.45494e-05	4.23191e-05	0.000123696
SLC30A6	None			0.00050131	0.0002375	0.000775409	9.94629e-05	0.000205811	0.000271976	0.000132877	0.000644061
SLC30A7	None			0.00028504	0.00029028	4.61936e-05	0	0.000118001	0.000108784	0.000100994	0.000433059
SLC30A8	None			0.000842466	0.000532002	0.000534817	0	0.000436352	0.000209355	0.00287579	0.00142238
SLC30A9	Birk-Landau-Perez Syndrome	617595	AR	0.00021567	0.000219604	9.24856e-05	0	8.64996e-05	0.000753505	0.000132419	0.000463173
SLC30A10	Hypermanganesemia with dystonia 1	613280	AR	0.000149696	0	0	0	0	0	0.000862924	0.000186051
SLC31A1	None			2.388e-05	3.52152e-05	0	0	0	5.43656e-05	0	0
SLC31A2	None			0.00014053	9.78087e-05	0	0	0.000174327	0	0.000196102	0.000244986
SLC32A1	None			1.199e-05	8.81275e-06	0	0	2.89118e-05	0	0	6.32351e-05
SLC33A1	Congenital cataracts, hearing loss, and neurodegeneration; Spastic paraplegia 42	614482; 612539	AR; AD	0.00015134	0.000238078	7.96305e-05	9.92063e-05	2.89134e-05	0.0002648	0	6.1546e-05
SLC34A1	Fanconi renotubular syndrome 2; Hypercalcemia, infantile, 2; Nephrolithiasis/osteoporosis, hypophosphatemic, 1	613388; 616963; 612286	AR; AR; AD	0.00093192	0.000806858	0.000432778	9.94431e-05	0.0002866	0.00209163	0.00158991	0.000943176
SLC34A2	Pulmonary alveolar microlithiasis	265100	AR	0.00057571	0.000335964	0.000981488	0.00192976	0.00187236	0.00145644	0.00026138	0.000101631
SLC34A3	Hypophosphatemic rickets with hypercalciuria	241530	AR	0.00120823	0.00165605	0.00125607	0	0.000893362	0.000330929	0.000664918	0.000594569
SLC35A1	Congenital disorder of glycosylation, type IIF	603585	AR	0.00016981	9.36796e-05	0	0.000198413	2.89235e-05	0.00069545	3.26669e-05	0.000414427
SLC35A2	Congenital disorder of glycosylation, type IIM	300896	XLD	8.224e-05	9.03119e-05	0	0	0.000219788	0	0.000128684	0
SLC35A3	Arthrogryposis, mental retardation, and seizures	615553	AR	0.00014926	0.000116047	0.000139022	0	0.000185522	0.000310013	0.00023144	0.000120472
SLC35A4	None			0.0001973	0.000202726	9.24044e-05	9.9226e-05	0.000317346	0.000272017	6.53339e-05	0.000246777
SLC35A5	None			0.00043758	0.000257003	0	0	8.68089e-05	0.00173304	0.000500737	0.000600462
SLC35B1	None			0.00016625	5.81643e-05	4.63006e-05	9.92063e-05	0.000158703	5.43656e-05	0.000240794	0.000352525
SLC35B2	None			0.00031015	0.000329942	0.00073436	0	0.000202407	0.000108826	0.000130657	0
SLC35B3	None			0.00043421	0.000439682	0.000408242	0.000100827	0.000343994	0.00033609	0.00067076	0.000186578
SLC35B4	None			0.000479221	0.000527509	0	0.000802016	0.00263259	0	0.0007349	8.01475e-05
SLC35C1	Congenital disorder of glycosylation, type IIC	266265	AR	5.594e-05	3.53187e-05	0	0	2.89218e-05	0	3.26648e-05	0.000114969
SLC35C2	None			0.00035586	0.00040231	0	0	0.000202541	0.000574025	0.000394615	0.000361459
SLC35D1	Schneckenbecken dysplasia	269250	AR	0.00015638	0.000156158	9.25241e-05	0	0.000117926	0.000389792	0.000199738	0.000123176
SLC35D2	None			0.000761447	0.000876236	0	0	0.000581516	0.00339776	0.000187447	0.000478346
SLC35D3	None			0.00015931	0.000141722	0	0	5.78252e-05	0.000136717	6.53253e-05	0.000292152
SLC35E1	None			8.93e-05	6.16851e-05	0	0	0.000141373	0	3.26797e-05	0.000176293
SLC35E2A	None			0.00698351	0.00144855	0.0240793	0	0.00142121	0.00611292	0.000139159	0.0236057
SLC35E2B	None			0.00021279	0.000124331	0.000373015	0.000124471	0.000107631	0.00131895	7.68502e-05	0.000126678
SLC35E3	None			0.000468344	0.000364354	0.00196454	0	0.000131493	0.000219019	3.26776e-05	0.000487708
SLC35E4	None			0.00039966	0.000592275	0.000146028	0.000100766	3.73804e-05	0.000109697	0.000110331	0.00048843
SLC35F1	None			2.79e-05	3.51958e-05	0	0	2.89168e-05	5.4615e-05	0	6.1546e-05
SLC35F2	None			0.000337307	0.000356642	0.00012088	0.000715308	0.000306459	5.57476e-05	0.000343374	0.000312919
SLC35F3	None			0.00013371	0.00010085	0	9.99001e-05	0.00025913	8.19538e-05	3.27139e-05	0.000114811
SLC35F4	None			0.00022471	0.000257333	4.74969e-05	9.94233e-05	8.7164e-05	0.000112023	0.000262009	0.000247495
SLC35F5	None			0.0002751	0.000267394	0.000138718	0	0.000184536	0.000107025	0.000235563	0.000878572
SLC35F6	None			0.00013669	0.000125726	0	0	0.000369569	0.000197445	6.54152e-05	6.15536e-05
SLC35G1	None			0.00049802	0.000274389	0.00187553	0.00588029	0.000342294	0.000380424	0.000172693	0.000160913
SLC35G2	None			0.00030778	0.000191914	0.000657738	0	0.00117925	0.00145146	6.54879e-05	0.000120356
SLC35G3	None			0	0	0	0	0	0	0	0
SLC35G5	None			0	0	0	0	0	0	0	0
SLC35G6	None			0.00025211	0.000190752	0	9.92063e-05	0.00040409	0.000271828	6.53253e-05	0.000924628
SLC36A1	None			0.00035575	0.000216181	0	0	0.00102112	0.000544899	0.000131364	0.000674893
SLC36A2	Hyperglycinuria	138500	AD	0.00155043	0.00169197	0.000159111	0.000119389	0.00264186	0.00290264	0.000674851	0.000900826
SLC36A3	None			0.00032559	0.000221741	0	9.93443e-05	0.00047274	5.43833e-05	9.80072e-05	0.00108969
SLC36A4	None			0.000722456	0.000412374	0.00347423	0.000101895	0.00033714	0.00158606	0.000524219	0.00023876
SLC37A1	None			0.00019431	0.000284979	4.62022e-05	0	0.000231881	0	0.0001007	0.000185812
SLC37A2	None			0.000675113	0.000802716	0.00171737	0	0.000374693	0.000426645	0.000329837	0.00028707
SLC37A3	None			0.00038613	0.000503667	0.000139204	9.996e-05	0.000347687	0.000163816	0.000265162	0.000123844
SLC37A4	Glycogen storage disease Ib; Glycogen storage disease Ic	232220; 232240	AR; AR	0.000495074	0.00062034	0.000369411	0.000391102	0.000460322	0.000376852	0.000317844	0.000323889
SLC38A1	None			8.822e-05	0.000109473	0.000288018	0	0	0	0	6.52401e-05
SLC38A2	None			5.756e-05	4.42181e-05	9.25887e-05	0.000107434	0.000106625	0	0.000101682	0
SLC38A3	None			0	0	0	0	0	0	0	0
SLC38A4	None			9.216e-05	8.27293e-05	0	0	0.00117925	5.44366e-05	6.64984e-05	0.000127162
SLC38A5	None			5.49e-06	1.23022e-05	0	0	0	0	0	0
SLC38A6	None			0.000779207	0.000498583	9.32113e-05	0.00293883	0.000529124	0.00174835	0.000747853	0.000864245
SLC38A7	None			0.00010357	0.000170604	0	0	2.89134e-05	0.000112563	7.05808e-05	6.15157e-05
SLC38A8	Foveal hypoplasia 2	609218	AR	0.00061241	0.000465589	0.000668174	0	0.000412096	0.00134976	0.0007201	0.000938048
SLC38A9	None			0.0025714	0.000149474	0	9.95818e-05	0.00108207	0.00164769	0.000142264	0.0242858
SLC38A10	None			0.00055543	0.000570527	0.000146495	0.00124426	0.000314691	0.000628673	0.000539453	0.000446376
SLC38A11	None			0.00056409	0.000519998	0	0.000199786	0.00102802	0.000286785	0.000366411	0.000615448
SLC39A1	None			0.00013542	0.000141266	0.000334216	0	0.000231663	0	0	6.19118e-05
SLC39A2	None			0.00137099	0.000553694	3.98057e-05	0.0108046	0.00203877	0.00165408	0.00219206	0.000345984
SLC39A3	None			8.145e-05	9.03557e-05	7.96559e-05	0	0	0.00010919	6.64053e-05	0.000182544
SLC39A4	Acrodermatitis enteropathica	201100	AR	0.00046494	0.000561134	0.00114278	0	6.3979e-05	0.000176684	0.000140175	0.000388828
SLC39A5	Myopia 24, autsomal dominant	615946	AD	0.00143558	0.00175336	0.000686048	0.00133882	0.00154977	0.000781719	0.00121997	0.000734109
SLC39A6	None			0.00036449	0.000394816	0.000334069	0	0.000261851	0.000222643	0.000426042	0.000220707
SLC39A7	None			0.00422019	0.00670306	0.00973014	0.000503606	0.00144617	5.56855e-05	0.000208436	0.000809594
SLC39A8	Congenital disorder of glycosylation, type IIN	616721	AR	0.00021303	0.000299696	0	0	0.000223457	0	0	0.000114863
SLC39A9	None			0.0175542	0.0244858	0.0263575	0.00884544	0.0124091	5.43833e-05	0.0033572	0.027498
SLC39A10	None			0.00010436	0.000148839	0	0	0	8.79817e-05	0	0.000305401
SLC39A11	None			0.00029433	0.000270287	0	0.000100725	8.83954e-05	0.000109645	0.000130702	0.000673392
SLC39A12	None			0.00116534	0.000909043	0.00260199	0.000312402	0.0006434	0.00193697	0.000531702	0.00140195
SLC39A13	Ehlers-Danlos Syndrome, spondylodysplastic type, 3	612350	AR	0.00015119	0.000207868	0	0	0	0.000224048	0.000130963	0.000246995
SLC39A14	Hyperostosis cranalis interna; Hypermanganesemia with dystonia 2	144755; 617013	AD; AR	6.405e-05	3.53913e-05	0	0	0	0.000547705	3.27033e-05	6.17284e-05
SLC40A1	Hemochromatosis, type 4	606069	AD	1.995e-05	3.53001e-05	0	0	2.89084e-05	0	0	0
SLC41A1	None			1.997e-05	2.64198e-05	0	0	0	5.4407e-05	3.34806e-05	0
SLC41A2	None			0.00014769	0.000264537	0	0.000124813	7.61008e-05	0	6.57246e-05	0
SLC41A3	None			0.00053379	0.000575619	4.68472e-05	0	0.000413404	0.000374232	0.00096784	0.00029881
SLC42A1	None			9.561e-05	0.00017089	4.61979e-05	9.92851e-05	2.82167e-05	0	0	6.15157e-05
SLC42A2	None			0.00108149	0.00154314	0.00116874	0.000101215	0.000444246	0.000388558	0.000692609	0.000850735
SLC42A3	None			0.00029602	0.000244617	0	0	0.000319153	0.000159258	0.000196042	0.000703441
SLC43A1	None			0.00034531	0.000372952	0	0	0.00144236	0.000440847	0.00035942	0.000264879
SLC43A2	None			0.000794873	0.000559439	9.31984e-05	0	0.00167376	9.57671e-05	0.000378748	0.00369719
SLC43A3	None			0.00026731	0.000187866	0.0002394	0	0.00020104	0.000108731	0.000327282	0.000639787
SLC44A1	None			0.00018228	0.0003419	0	0	8.9811e-05	0	0	7.70416e-05
SLC44A2	None			0.00033465	0.000454193	0	0	0.000232462	0.000163097	0.00032934	0.000114705
SLC44A3	None			0.0010444	0.000659847	0.000679674	0.000578592	0.000676292	0.00353811	0.000442414	0.00293841
SLC44A4	Deafness, autosomal dominant 72	617606	AD	0.00141166	0.00116482	0.000601443	0	0.00105053	0.00037821	0.00148569	0.00439714
SLC44A5	None			0.00038956	0.00039239	0.00079792	9.94233e-05	0.000203635	0.000829729	6.53509e-05	0.00021634
SLC45A1	Intellectual developmental disorder with neuropsychiatric features	617532	AR	0.000568025	0.000672716	0.000994789	0.000101564	5.78419e-05	0.000383664	0	0.00136649
SLC45A2	Oculocutaneous Albinism	606574	AR	0.000647687	0.000920036	0.000619406	0.000675024	0.000312985	0.000163191	3.26669e-05	0.000978258
SLC45A3	None			0.0001853	0.000204017	0	0.000202122	0.000116004	0.000495302	0.000116073	0.000194656
SLC45A4	None			0.00027117	0.000170515	0.000247617	0.000120598	8.71042e-05	0.000762635	0.000142402	0.000533791
SLC46A1	None			5.257e-05	4.21375e-05	5.73197e-05	0	2.84754e-05	5.56297e-05	0.000104423	6.45911e-05
SLC46A2	None			0.00049237	0.000351822	0.000304294	0	0.000463133	0.00126082	0.000687179	0.000460749
SLC46A3	None			0.00107366	0.00136828	0.000133207	0.000696359	0.000948798	0.000541184	0.00113189	0.000703437
SLC47A1	None			0.000687837	0.000696709	0.000273395	9.6432e-05	0.000242219	0.00167402	0.000687425	0.00122669
SLC47A2	None			0.000993439	0.000929004	0.000239556	0.000912584	0.000939917	0.000333877	0.00054975	0.00141034
SLC48A1	None			0	0	0	0	0	0	0	0
SLC49A1	None			0.00024251	0.00025542	0	9.92063e-05	0.00017008	5.01203e-05	0.000195997	0.000176421
SLC49A2	None			0.00028515	0.000226093	0.000184783	9.92654e-05	0.000325118	0.000203933	0.000228853	0.000454352
SLC49A3	None			0.000642302	0.000570283	0.000188784	0	0.000260497	0.000773912	0.00177966	0.000820096
SLC49A4	Renal cell carcinoma	144700	U	0.000272	0.000283714	8.61129e-05	0	0.000180253	0	0.000102342	0.000518697
SLC50A1	None			0.00019132	0.000176998	0	0	0.000143421	0.000201067	3.26627e-05	0.000114811
SLC51A	None			0.000710198	0.000192655	0	0	0.000441445	0	9.85072e-05	0.00623763
SLC51B	None			6.4e-06	0	0	0	0	0	4.39715e-05	0
SLC52A1	Riboflavin deficiency	615026	AD	0.000518705	0.000331839	9.25884e-05	9.93641e-05	0.000776165	0.000108731	0.000434687	0.00215114
SLC52A2	Brown-Vialetto-Van Laere syndrome 2	614707	AR	0.00016941	0.0001092	9.28678e-05	9.98203e-05	8.67654e-05	5.45078e-05	0.000653956	0.000101962
SLC52A3	Fazio-Londe disease; Brown-Vialetto-Van Laere syndrome 1	211500; 211530	AR; AR	6.705e-05	0.000110623	8.0141e-05	0	0	0	7.5014e-05	0
SLC53A1	None			4.782e-05	1.75878e-05	0.000288018	0	0	0.000108731	0	0
SLC54A1	None			3.236e-05	6.18195e-05	0	0	0	0	3.56176e-05	0
SLC54A2	None			5.02e-05	9.48857e-06	0	0	2.89352e-05	0.000131683	0	0
SLC54A3	None			0	0	0	0	0	0	0	0
SLC55A1	None			0.000334956	0.000271022	0.000205704	0.00135561	0.0015227	0.000100241	0.000327562	0.000226508
SLC55A2	None			0.00198582	0.000698213	4.62022e-05	0.00241449	0.00104121	0.00142561	0.00895357	0.00354996
SLC55A3	None			0.00027822	0.000256869	0	0	0.000369695	0.000217474	0.000131801	0.000451669
SLC56A1	None			0.00016926	0.000190639	0.000380108	0	8.54882e-05	0.000219874	3.27311e-05	6.36213e-05
SLC56A2	None			0.00269869	0.00377705	0.00239498	0.00569059	0.00223801	0	0.000620691	0.00073175
SLC56A3	None			0.00308734	0.00459093	0.000159793	0.00328453	0.00396248	0.000853329	0.000639785	0.00114523
SLC56A4	None			0.000372912	0.000463219	0.00058651	9.92457e-05	0.000179947	0.000109034	0.000326644	0.000268437
SLC56A5	None			0.00047252	0.000484265	4.69616e-05	9.68054e-05	0.000451125	0.00138683	0.00026218	0.000372519
SLC57A1	None			9.962e-05	0.000156084	4.61979e-05	0	5.78336e-05	5.43656e-05	3.27054e-05	0
SLC57A2	None			0.00019033	5.27706e-05	0	0	0.000521044	0.000158851	6.56769e-05	0.000392662
SLC62A1	None			0.00015048	0.000152825	0.00036936	0	0.000144557	5.43656e-05	3.28041e-05	0.000184547
SLC65A1	None			0.00059584	0.000652395	0.000538669	0.000791014	0.00138101	0.00032714	0.000294084	0.000679687
SLC65A2	None			0.00146128	0.00133206	0.000401155	0	0.00100508	0.00694005	0.000416051	0.00109382
SLC66A1	None			0.0001789	0.000228058	0.000131285	0	0.000289233	0.00016359	6.53723e-05	4.00641e-05
SLC66A2	None			0.00021583	0.000247574	3.99968e-05	0	0.000116003	0	6.53509e-05	0.000270532
SLC66A3	None			0.000591833	0.000380109	0.000330864	0	0.000145714	0.0014135	0.00032082	0.0020386
SLC66A4	None			0.00033109	0.00055449	0	0	5.78252e-05	0.000104486	0.000326644	0.000225065
SLC66A5	None			0.00035904	0.000324557	4.7669e-05	0	0.000139972	0.000163114	0.000131792	0.00150338
